# Supplementary material for: Label-Free Digital Holographic Microscopy for In Vitro Cytotoxic Effect Quantification of Organic Nanoparticles
Source: Cells. 2022 Feb 12;11(4):644. doi: 10.3390/cells11040644 (PMC8870653; doi:10.3390/cells11040644)
Supplement: Supplementary file 1 [file cells-11-00644-s001.zip]

Archive with 1 entries (1 files):
- cells-1530258-supplementary.pdf
